# Supplementary material for: Leukocyte Telomere Length Variability as a Potential Biomarker in Patients with PolyQ Diseases
Source: Antioxidants (Basel). 2022 Jul 24;11(8):1436. doi: 10.3390/antiox11081436 (PMC9332235; doi:10.3390/antiox11081436)
Supplement: Supplementary file 1 [file antioxidants-11-01436-s001.zip]

Archive with 1 entries (1 files):
- antioxidants-1798081-supplementary.pdf
